# Supplementary material for: MLPK function is not required for self-incompatibility in the S29 haplotype of Brassica rapa L
Source: Plant Reprod. 2023 Apr 26;36(3):255–62. doi: 10.1007/s00497-023-00463-w (PMC10363064; doi:10.1007/s00497-023-00463-w)
Supplement: Supplementary file 2 — Supplementary file2 (XLSX 28 KB) [file 497_2023_463_MOESM2_ESM.xlsx]

## Sheet: Table S1-Plant materials1-
	Supplementary Table S1. Plant materials used in this investigation of Brassica rapa.
	Line name	S haplotype	MLPK genotype	Purpose
	S8(S-8j)	S8	MM	Test cross
	S8S8mm	S8	mm	mlpk donor, Test cross
	S12(S-12j)	S12	MM	mlpk recipient, Test cross
	S21(82-9t)	S21	MM	mlpk recipient, Test cross
	S24(27-1t)	S24	MM	mlpk recipient, Test cross
	S25(38-7j)	S25	MM	mlpk recipient, Test cross
	S27(S-10j)	S27	MM	mlpk recipient, Test cross
	S29(7-5j)	S29	MM	mlpk recipient, Test cross
	S37(79-1t)	S37	MM	mlpk recipient, Test cross
	S40(83-5t)	S40	MM	mlpk recipient, Test cross
	S44(12-2j)	S44	MM	mlpk recipient, Test cross
	S45(11-12j)	S45	MM	mlpk recipient, Test cross
	S60	S60	MM	mlpk recipient, Test cross
	S12S12mm	S12	mm	Test cross
	S21S21mm	S21	mm	Test cross
	S24S24mm	S24	mm	Test cross
	S25S25mm	S25	mm	Test cross
	S27S27mm	S27	mm	Test cross
	S37S37mm	S37	mm	Test cross
	S45S45mm	S45	mm	Test cross
	S29S29mm	S29	mm	Test cross
	S40S40mm	S40	mm	Test cross
	S44S44mm	S44	mm	Test cross
	S60S60mm	S60	mm	Test cross
	S8S24mm	S8S24	mm	Test cross
	S8S25mm	S8S25	mm	Test cross
	S8S45mm	S8S45	mm	Test cross
	S8S29mm	S8S29	mm	Test cross
	S8S40mm	S8S40	mm	Test cross
	S8S44mm	S8S44	mm	Test cross
	S8S60mm	S8S60	mm	Test cross
	M, MLPK; m, mlpk.
				Ohata et al. 2023

## Sheet: Tabel S2 -Primer seq.-
	Supplementary Table S2. Primer sequences used in this study.
	Primer name	Sequence (5'-3')
	PS-5	ATGAAAGGCGTAAGAAAAACCTA
	PS-15	CCGTGTTTTATTTTAAGAGAAAGAGCT
	S8SP11-F	TATGTTTCATATTCATCG
	S8SP11-R	ATATATAAGATAGCATTTGC
	9SP11F2	TGCTTTATTATGTTTCATATTCATCG
	9SP11R	GCATTGAAAAGATGATGATTTGAAACG
	21SP11F	GAAGCAAAGCCGTGTGCCGATAC
	21SP11R	GGAATGAAACATAAAACGTAGAGTTG
	24SP11F	ACAGAAGTTGGAGCTGATAAGCAGCAG
	24SP11R	TGGAATGAAACGGAAAAGTAGAGTTG
	25SP11F	GAAGCTAATTTTATGAAGAAGTGTGCC
	25SP11R	TCCGCTTTTTAAAGCTGTAGTAGCCTA
	S27_SP11_F	GAAAATGCTCTTATGCTTTGTCG
	S27_SP11_R	GAAAAGACATTTATATCCAGATTAG
	29SP11F	CTGAAGGCATCGCCAAATCGAATG
	29SP11R	TAATGATTTTCTAGTAGATGTTCCAA
	37SP11F	GCTAATATGTTGAAGCGGTGCGAC
	37SP11R	ACGTCTAAGTCACACTTACAAATTCG
	40SP11F	AGCTTGGAAATGCCCTGGAGCCG
	40SP11R	CTAATGAAAAGGTGCAATAACCTTGC
	44SP11F	CTAAAGGCGTCGCCGAATCGGGTCC
	44SP11R	AATAGTTGCCTTCCTATTTATTCTC
	45SP11F	GAAGCTGATCTGAGGAAAGAGTGTAACGG
	45SP11R	CGAACAATGACAAAATCCAACTTCGTC
	SP11_60F	ATGAGATATGCTACTTCTATATATAC
	SP11_60R	AGTGTTTTTTACACTCTGTGCTCC
	wtmMLPK-R	AGACATCTGAACACTTGAGTAGC
	mMLPK-F	GCTCTTGGTTGTGCAAATC
	wtMLPK-F	GCTCTTGGTTGTGCAAATG
	MLPKF	ATTCTAGGACTGGCTCTGCTTGGTTG
	MLPKR	TCTCTGACGAGCAATGAACTTGAATC
			Ohata et al. 2023

## Sheet: Table S3 -SRK accessions-
Supplementary Table S3. SRK amino acid sequences used in this study.
SRK	Accession
BrSRK8	BAF91375
BrSRK12	BAA07577
BrSRK21	BAF57003
BrSRK25	BAF91385
BrSRK29	BAA31252
BrSRK35	BAC24031
BrSRK40	BAE78539
BrSRK44	BAE78540
BrSRK45	BAA34911
BrSRK60	BAC76056
					Ohata et al. 2023
